# Supplementary material for: On-Line Monitoring of Vitamin C in Fruit Juice in Processing Plants by Electrochemical Sensor Based on PEDOT-Modified Electrodes: A Feasibility Study
Source: Sensors (Basel). 2025 Feb 24;25(5):1385. doi: 10.3390/s25051385 (PMC11902688; doi:10.3390/s25051385)
Supplement: Supplementary file 1 [file sensors-25-01385-s001.zip]

Archive with 1 entries (1 files):
- sensors-3464539-supplementary.pdf
